# Supplementary material for: Comparative study of diversity based on heat tolerant-related morpho-physiological traits and molecular markers in tall fescue accessions
Source: Sci Rep. 2015 Dec 15;5:18213. doi: 10.1038/srep18213 (PMC4678371; doi:10.1038/srep18213)
Supplement: Supplementary table S1 [file srep18213-s1.xls]

## Sheet: Sheet1
ID.	PI number	Origination	Morphotype race	Cluster*
EUR 121	PI 577081	Serbia	Continental tall fescue	Group Ia
NAM 75	PI 578724	South Carolina, United States	Continental tall fescue	Group Ia
NAM 115	PI 561430	Kentucky, United States	Continental tall fescue	Group Ia
NAM 71	PI 578718	Kentucky, United States	Continental tall fescue	Group Ia
NAM188	PI 578714	Montana, United States	Continental tall fescue	Group Ia
NAM 145	PI 469244	North Carolina, United States	Continental tall fescue	Group Ia
WAS 167	PI 269894	Pakistan	Continental tall fescue	Group Ia
EUR 99	PI 504538	Greece	Continental tall fescue	Group Ia
NAM 70	PI 578717	Georgia, United States	Continental tall fescue	Group Ia
EAS 143	PI 438521	Japan	Continental tall fescue	Group Ia
EUR 125	PI 598930	Italy	Continental tall fescue	Group II a
EUR 158	PI 231563	Portugal	Rhizomatous tall fescue	Group II a
WAS 149	PI 174210	Turkey	Continental tall fescue	Group II a
WAS 183	PI 380844	Iran	Continental tall fescue	Group II a
EUR 93	PI 423090	Spain	Continental tall fescue	Group II a
EAS 147	PI 499495	China	Continental tall fescue	Group II a
EUR 235	PI 283287	Czechoslovakia	Continental tall fescue	Group II a
AFR 130	PI 610951	Morocco	F. letourneuxiana	Group II a
AFR 153	PI 208679	Algeria	F. letourneuxiana	Group II a
AFR 126	PI 598860	Morocco	F. letourneuxiana	Group II a
EUR 159	PI 234881	Switzerland	F. pratensis meadow fescue	Group II a
EUR 140	PI 423045	Spain	Continental tall fescue	Group II a
AFR 56	PI 636532	Tunisa	Mediterranean tall fescue	Group II a
WAS 150	PI 200339	Israel	Mediterranean tall fescue	Group II a
AFR 154	PI 208681	Algeria	Mediterranean tall fescue	Group II a
NAS 98	PI 502373	Russian Federation	Continental tall fescue	Group II b
NAM 78	PI 583747	Mississippi, United States	Continental tall fescue	Group II b
EUR 162	PI 235125	Belgium	Continental tall fescue	Group II b
EUR 160	PI 234883	Switzerland	Continental tall fescue	Group II b
EUR 234	PI 255874	Poland	Continental tall fescue	Group II b
EUR 67	PI 577082	Serbia	Continental tall fescue	Group II b
AFR 157	PI 224975	South Africa	Continental tall fescue	Group II b
EUR 94	PI 422638	France	Continental tall fescue	Group II b
EAS 185	PI 388898	Japan	Continental tall fescue	Group II b
EUR 51	PI 595072	Romainia	Continental tall fescue	Group II b
NAS 123	PI 598574	Kazakhstan	Continental tall fescue	Group II b
EUR 173	PI 311044	Romainia	Continental tall fescue	Group II b
NAS 138	PI 440345	Russian Federation	Continental tall fescue	Group II b
NAS 101	PI 505833	Kazakhstan	Continental tall fescue	Group II b
NAS 175	PI 314685	Russian Federation	Continental tall fescue	Group II b
EAS 132	PI 618971	China	Continental tall fescue/Rhizomatous tall fescue/F. glaucescens	Group II b
NAM 91	PI 655113	Washington, United States	Continental tall fescue	Group II b
EAS 203	PI 619025	China	Continental tall fescue	Group II b
EAS 134	PI 619005	China	Continental tall fescue	Group II b
EAS 133	PI 618973	China	Continental tall fescue	Group II b
EUR 168	PI 274617	Poland	Continental tall fescue	Group II b
EAS 89	PI 655104	China	Continental tall fescue	Group II b
NAM 52	PI 596701	Missouri, United States	Continental tall fescue	Group III a
EUR 100	PI 577094	Switzerland	Continental tall fescue	Group III a
EUR 144	PI 442490	Belgium	Continental tall fescue	Group III a
NAM 103	PI 578719	Maryland, United States	Continental tall fescue	Group III a
EUR 54	PI 598493	Romainia	Continental tall fescue	Group III a
SAM 102	PI 508603	Argentina	Continental tall fescue	Group III a
NAM 65	PI 538330	Indiana, United States	Continental tall fescue	Group III a
NAM 120	PI 574522	Georgia, United States	Continental tall fescue	Group III a
NAM 198	PI 601447	Oregon, United States	Continental tall fescue	Group III a
NAM 195	PI 601227	Missouri, United States	Continental tall fescue	Group III a
NAM 237	PI 578713	Florida, United States	Continental tall fescue	Group III a
EUR 129	PI 610933	Italy	Continental tall fescue/Rhizomatous tall fescue/F. glaucescens	Group III a
NAM 205	PI 632516	California, United States	Continental tall fescue	Group III b
EUR 107	PI 512315	Spain	Rhizomatous tall fescue	Group III b
EUR 171	PI 283304	Denmark	Continental tall fescue	Group III b
EUR 165	PI 257742	Sweden	Mediterranean tall fescue	Group III b
NAM 59	PI 636597	Washington, United States	Continental tall fescue	Group III b
WAS 155	PI 211032	Afghanistan	Continental tall fescue	Group III b
EUR 169	PI 283281	United Kingdom	Continental tall fescue	Group III b
EAS 184	PI 388897	Japan	Continental tall fescue	Group III b
EAS 146	PI 499494	China	Continental tall fescue	Group III b
WAS 109	PI 547396	Iran	Continental tall fescue	Group III b
EUR 232	PI 184041	Serbia	Continental tall fescue	Group III b
NAM 224	PI 600739	Indiana, United States	Continental tall fescue	Group III b
EUR 161	PI 235036	Sweden	Continental tall fescue	Group III b
NAM 239	PI 608808	Idaho,United States	Continental tall fescue	Group III c
NAM 192	PI 601106	Alabama, United States	Continental tall fescue	Group III c
SAM 141	PI 427127	Chile	Continental tall fescue	Group III c
NAM 201	PI 608025	South Carolina, United States	Continental tall fescue	Group III c
EUR 122	PI 598496	Hungary	Continental tall fescue	Group III c
EUR 61	PI 636601	France	Continental tall fescue	Group III c
NAM 90	PI 655112	Oregon, United States	Continental tall fescue	Group III c
EUR 163	PI 249738	Greece	Continental tall fescue	Group III c
NAM 114	PI 559374	Las Vegas,United States	Continental tall fescue	Group III c
NAM 62	PI 538006	Oregon, United States	Continental tall fescue	Group III c
NAM 225	PI 600801	New Jersey, United States	Continental tall fescue	Group III c
EUR 105	PI 512305	Portugal	Rhizomatous tall fescue	Group III c
NAM 79	PI 583822	Las Vegas,United States	Continental tall fescue	Group III c
EUR 53	PI 598491	netherlands	Continental tall fescue	Group III c
EUR 48	PI 527504	France	Continental tall fescue	Group III c
CUL 230	Davinci	Davinci	cultivars	Group III c
NAM 50	PI 531230	Idaho, United States	Continental tall fescue	Group III c
NAM 200	PI 608024	South Carolina, United States	Continental tall fescue	Group III c
CUL 7	Justice	Justice	cultivars	Group III c
CUL 229	Stone wall	Stone wall	cultivars	Group III c
SAM 151	PI 203728	Uruguay	Continental tall fescue	Group III c
CUL 231	Pixie	Pixie	cultivars	Group III c
CUL 131	Pure Gold	Pure Gold	cultivars	Group III c
NAM 218	PI 608787	Idaho, United States	Continental tall fescue	Group III c
CUL 228	3rd Millennium	3rd Millennium	cultivars	Group III c
CUL 240	Grand II	Grand II	cultivars	Group III c
CUL 241	Smirna	Smirna	cultivars	Group III c
AFR 128	PI 610909	Morocco	F. letourneuxiana	Group III c
* Group means which cluster the accessions belong to based on SSRs data
