# Supplementary material for: Comparative study of diversity based on heat tolerant-related morpho-physiological traits and molecular markers in tall fescue accessions
Source: Sci Rep. 2015 Dec 15;5:18213. doi: 10.1038/srep18213 (PMC4678371; doi:10.1038/srep18213)
Supplement: Supplementary table S2 [file srep18213-s2.xls]

## Sheet: Sheet1
Marker name	Sequence ID	Location of LG	Alleles	Repeats	Fragment size	Major.Allele.Frquency	GeneDiversity	PIC	Forward primer seq. 5' to 3'	Reverse primer seq. 5' to 3'
NFA001	FA42E11LF087	NA	4	(gct)6	187-206	0.915966	0.151261	0.137853	ctg ctg ctg cca aga aag t	taa ggg gag cga gct aca ga
NFA006	FA04B05DS044	NA	4	(cgt)6	205-213	0.851695	0.240807	0.206694	AAGCGGGAGGAGAGATGG	CACCACGACGTCGCTCTC
NFA008	FA33H06DS058	NA	6	(gat)7	143-178	0.806349	0.303794	0.254046	CGACGATGAATCACTTGCTG	CCCAAAAACATTCGAAAGGA
NFA009	FA34D10DS080	NA	8	(ccg)6	165-228	0.714286	0.383907	0.304415	TCCAACCCTAGATCCACACC	GGTGAACTCGTCGGTGATCT
NFA012	FA32B01RT013	NA	10	(cag)7	274-309	0.8025	0.280347	0.230542	TTGCCAGGAAATTTTGCTCT	ATGGTATTGGCAGCAAGAGG
NFA013	FA10F10LF090	2-A/4-A	13	(cgg)6	226-271	0.841492	0.233737	0.194568	TCATTGTGTTCGCTCTCCTG	CCTTCGTCGCCATGGTAG
NFA015	FA03G10RT072	4-B/4-C	14	(cga)6	138-200	0.935589	0.116094	0.106362	GCGTCCACTAACAACACCAA	AGCAAGGCCAGCAAAAATTA
NFA017	FA05E05DS039	2-C	8	(cag)7	176-198	0.783333	0.298993	0.240141	GATGGACGAAGGCTTCTTTG	AGCCGAACCTGAACTCAGAC
NFA019	FA01E03ST023	NA	8	(ta)20	168-182	0.814388	0.268589	0.220432	TGGATTTGCAATTAGCCTCA	GCTCGTGTATGGCCTTCAAT
NFA020	FA37G06DS050	NA	10	(ggc)10	289-314	0.677966	0.418156	0.32768	GCACGAGGCTCTTTCCTCTA	GGTGCTTGGCCTTCTTCC
NFA021	FA29F08DS075	2-A/2-B	6	(cct)7	202-221	0.748611	0.32294	0.255206	CACAGCTCGTATAGGCGTCA	CTTGTCGAAGAGCGGGAAC
NFA022	FA02B04RT032	NA	11	(agg)6	170-224	0.822727	0.272247	0.227594	ATGATGTCCGAGGAGGAGAA	CATCATGATCCAGTGCCTTG
NFA023	FA29F06RT059	NA	8	(tgaa)5	174-209	0.892708	0.18099	0.159361	AGTCGGTGGTGAAGCTGAAG	TACAACTAGGGGGCTGGTCA
NFA026	FA40B08LF073	NA	15	(gcc)7	173-208	0.796458	0.292365	0.24002	TGTCCCACCCGTTCTACTTC	TCAGGTCCAGGTCAAAATCG
NFA027	FA12H05RT048	NA	14	(tct)6	147-194	0.829574	0.259662	0.217546	CGAGGTCTCAATCCTCCATT	GACAGAGACGACGACGACAT
NFA029	FA28H07LF064	HD-20	5	(cgt)6	202-214	0.836667	0.241389	0.19976	GGACGACATGTCTGTGCAGT	GCCTTGTCGCTGGCTACTC
NFA030	FA05D05RT042	2-A/7-A	6	(tgaa)5	186-207	0.972222	0.0524537	0.0497526	AGTCGGTGGTGAAGCTGAAG	ACAACTAGGGGGCTGGTCA
NFA033	FA15H05DS048	6-A	6	(gcg)6	184-204	0.858333	0.207546	0.173976	CACGAGGGAACCAGACACAC	TCCCCTCTCCTCCTTCTCAT
NFA034	FA05A01RT001	7-A	8	(tag)8	197-227	0.898026	0.175843	0.156342	GCTGGGTGTAGGGCTGTAAA	CTCCTTTCCATCACCTCTGG
NFA035	FA31F07DS063	NA	10	(ggc)6	167-192	0.8	0.278	0.22806	TGCTAGCAGGGGTCTAAGGA	CACACGTACCACGTCTCCAT
NFA036	FA18B10RT089	NA	7	(gcc)6	176-198	0.892857	0.174127	0.150781	AGAGGAAGAGCGAAAGAGCA	CCCTGGTACTCGTGGATGTT
NFA037	FA03F12RT095	HD-20	10	(acc)6	170-210	0.893333	0.175917	0.152857	GCATCGACCTACCCTGACTA	GTGTCCCTGGCGATCTTG
NFA040	FA27G02DS020	2-A/4-A	10	(cgg)6	230-277	0.819492	0.255458	0.209478	TCATTGTGTTCGCTCTCCTG	CCTTCTTTGTCGCCATGGTA
NFA041	FA35E08RT067	NA	9	(ctgat)4	193-214	0.864815	0.167654	0.136717	TCCTGAGAGACATCGAGCAG	TCAAAAGCCCAAACACTTCC
NFA043	FA08D07RT060	1-B	7	(cct)9	202-220	0.760714	0.325615	0.264247	TCCAGGTTCCACTCCCACT	AGCCGAAACCAGATTGGAC
NFA045	FA55E03DS023	1-C	20	(gcc)6	290-466	0.82563	0.258174	0.213564	ACGAGGGAAAGGTAGGGTTT	GATGAAGCCAATTTCCTTGG
NFA046	FA03F12RT095	HD-20	18	(tgat)6	290-472	0.791667	0.289537	0.235594	GCATCGACCTACCCTGACTA	GTGTCCCTGGCGATCTTG
NFA047	FA05C04RT022	NA	7	(cca)6	182-198	0.865476	0.21379	0.182205	TTCCTTCCTCTTTCCCAACA	ATGGTCTCCCTCTGCTCGTA
NFA048	FA05E11LF087	4-A	17	(cgc)7	200-289	0.776858	0.324551	0.265695	CAGGCTGTTAACGGTGTCCT	CCTTCTTCTTGGGAGGGAAA
NFA049	FA17E02DS019	NA	13	(cgg)6	132-179	0.905586	0.157332	0.139038	CTACTACGGGGGAGGTGGAG	CGCAACAGTTGTACCGACAG
NFA050	FA53A05LF037	NA	6	(cag)7	179-200	0.815278	0.25706	0.209552	GATGGACGAAGGCTTCTTTG	AGCCGAACCTGAACTCAGAC
NFA051	FA39D12LF102	NA	11	(ga)12	173-200	0.788906	0.308036	0.252301	TTTGCACTCTCGGACCTAGC	CGGTACACCTTCTGCACCTT
NFA054	FA36G07DS056	NA	6	(cgc)6	164-177	0.769444	0.334028	0.269859	GAGAGGGACAGAGAGCTGGA	GGATCACCCAGGAGGTTGTA
NFA057	FA59G10DS084	6-B/7-A	22	(tcc)6	456-521	0.886168	0.182899	0.158996	CGTCCAAGCCCAAGTAACAT	CTCCCCTCCCCTCCTACC
NFA061	FA16B03DS029	NA	9	(ta)20	170-186	0.876257	0.194027	0.165361	TGGATTTGCAATTAGCCTCA	GCTCGTGTATGGCCTTCAAT
NFA065	FA34A01RT005	HD-4	7	(agc)6	196-212	0.888199	0.184024	0.160787	GGATGGATCCTCACAATGCT	CTCCTCCTCTCCTCCAGCTC
NFA066	FA12A02DS017	NA	8	(cct)6	279-330	0.957143	0.0805556	0.0761024	CTCCCCGTCCTTCCATCT	CAACCTCCTCCACCATCTTG
NFA067	FA30G09RT072	5-B	13	(gga)7	182-219	0.864914	0.214633	0.184335	CACGAGGGTCGTCTTCATCT	AAAACCTCATTGCCATCCTG
NFA069	FA32F09LF079	NA	5	(cga)6	260-267	0.742609	0.341293	0.273101	CCCAAGAAGAAGACGACCAA	ACGACCGAATGGACAGAGAC
NFA070	FA29C10RT082	NA	20	(cag)6	189-244	0.853846	0.228753	0.193809	TCCAGTTCAACTTCCAGCAA	CCCGTATTTTATCCTCGATCTG
NFA071	FA29A02RT017	1-C	12	(ga)10	158-182	0.822917	0.270613	0.226344	TCCTAAGCAGAGCTCGATCC	GAGGTTGGCGAACTTCCTC
NFA073	FA40A04DS033	2-C	6	(cca)6	239-250	0.737069	0.340889	0.272956	TTCCTTCCTCTTTCCCGAAC	ATGGTCTCCCTCTGCTCGTA
NFA074	FA31A09RT069	NA	6	(cca)6	237-255	0.8	0.305509	0.252553	TTCCTTCCTCTTTCCCAACA	ATGGTCTCCCTCTGCTCGTA
NFA075	FA34E06DS049	2-C	9	(cca)7	243-269	0.790002	0.272357	0.217088	CTCTGCCCTTCCTTCCTCTT	ATGGTCTCCCTCTGCTCGTA
NFA078	FA04E03ST019	NA	10	(caa)6	160-188	0.708403	0.367036	0.291292	GTTCTTGGCGTGCTTCTTCTT	CGGGAGCTACAACAATAGCAG
NFA087	FA06C08ST054	3-B	16	(gcc)6	413-451	0.771008	0.31532	0.255506	GATCTTGCTCCACTCGATCTG	GCTCCAGTCATCTGAAATCTCC
NFA088	FA09A02ST005	3-A	19	(tc)10	214-265	0.805668	0.292575	0.242457	ATTTAGAATGGAGACGCAGGAG	TAGTGTCTCTGTTGGGGATGTG
NFA089	FA12G07ST052	NA	14	(gga)6	162-210	0.770238	0.293631	0.236563	CTCTCTATCCGCTTGATCTCG	CTCTCCCCTCCTCTCCTTTC
NFA090	FA13C12ST086	NA	10	(gtc)6	326-353	0.733333	0.350889	0.282195	CCGTTTTGTTCTTCCCTTCTC	GCGAGAGAGTTTGGTGAGGATA
NFA091	FA13G03ST020	NA	13	(gct)7	140-171	0.775086	0.301325	0.243605	ACCGCCTTCTTGTCGTAGGT	GTGTGGTCTTCTTCTCCGTCTC
NFA096	FA14G01LF004	2-A/3-A/3-B	11	(ct)14	202-227	0.83359	0.239534	0.198131	CAATGGTGGTGCAAGAAATG	AGAGAGCAAGGAGGAAGAAACC
NFA097	FA14G01LF004	NA	17	(ct)15	158-197	0.86648	0.218135	0.188518	CCCAAGAAAATGAAACAAGTCC	CAATCGCCAAGTCCTTAGATGT
NFA098	FA16D07ST058	3-C	18	(tc)25	160-205	0.795518	0.314369	0.261645	TCTGCAAGGTCACTGGATCA	GGAGCAAGAAGGACGGAGAC
NFA100	FA18C09ST066	NA	9	(gca)6	233-256	0.800926	0.252022	0.202271	AGCTGAACTATGAGGCATGTCA	ATCCCTTTCCAGCATTTACCTC
NFA101	FA18D04LF030	2-A/6-B	5	(cct)6	234-249	0.725	0.338639	0.266252	GTTCTCGCGCTTGTTGTG	CCTCTCTCTGCTACTCCTCCAG
NFA103	FA19G06LF040	1-A	7	(cgca)5	217-243	0.805522	0.269997	0.220098	GCAAGACATCACATAGCTGTCG	CTCGTACCGCCCCACAAG
NFA104	FA20E10FM071	1-C	18	(gag)6	217-288	0.808796	0.271443	0.223701	CCGGATTAAGAAATCGACAGAG	CACCACCACCCTCTCCAA
NFA108	FA23D01LF010	5-A	14	(aag)11	222-263	0.739881	0.352133	0.281651	ATCAAACCCTGAGAAGCAAAAC	GTTCCGTCGCGTACATTCTT
NFA109	FA23E01LF003	6-A/6-B	7	(ct)10	189-207	0.750627	0.308381	0.24628	CTTAGCAGCCCAAGATAATGCT	GATTTCCAGCAAGACCTGAAGT
NFA112	FA25D06ST046	2-B/2-C	12	(ggtt)6	220-247	0.678249	0.405594	0.317067	ATCATTTCGGTTTCAGGTCATC	AGGTAGCGACGAGGAGGAAC
NFA113	FA26F02ST015	1-B	12	(cgg)6	190-283	0.835725	0.252336	0.213363	CTCGAAGTAGGCGGAGATGAC	AGTACGAGGAGGGGATGGAGAT
NFA114	FA28A05ST033	NA	3	(gca)7	174-186	0.868347	0.179648	0.144294	GCTGATGCAAAGGCATAGACT	ACAGCAGTTGATAGGACAGCAG
NFA115	FA28G04ST024	NA	9	(ccg)7	226-314	0.833333	0.241543	0.200041	AGTCAGGAACACCACGAAACAC	CCTCCTCCTCCCTCCTCCT
NFA120	FA32B03ST025	2-C	11	(ctt)9	210-250	0.748402	0.336746	0.270353	TGTTGGTAGTATTCGCTTTTGG	GAGGATTCGGTCCCTTGTATC
NFA125	FA38G05RT036	NA	8	(gct)7	181-197	0.852083	0.220625	0.184513	GCCTCAAAGCATATTTTCAACC	CTTTCTTCTCAAGGCCACAAG
NFA129	FA42A07DS049	2-C/5-B	11	(ggc)12	216-251	0.760606	0.318586	0.254182	AACCTTGATGGGGCGTAAG	GCCGGAGTAGGAGGATTTTC
NFA132	FA44B12DS093	NA	10	(agg)6	200-229	0.813648	0.286108	0.238526	CAATAATGGAGGAAGTGGAGGA	CTTGGCTCTAGGATGGCTTACT
NFA134	FA44D09RT074	2-C	9	(cca)6	243-262	0.783476	0.292303	0.234742	CTCTGCCCTTCCTTCCTCTT	GGTCTCCCTCTGCTCGTAGTC
NFA135	FA45A10LF069	1-C	8	(cgc)6	228-277	0.904167	0.157014	0.135501	AGAGGGAGATACGTCAAGAGGA	CCGGTGAGTTGATAGTGGAGTC
NFA138	FA48F03RT027	2-C	12	(tc)12	198-223	0.891457	0.164348	0.141692	GCCTTGGAGAAGAATATCCACA	CAGTGGGGAATTGCAGATAGAT
NFA142	FA53A05LF037	1-A	10	(cag)7	213-243	0.776068	0.290131	0.229536	CTTTGGACAAGGCAATGGAAT	GTTGTTCTTCTGCGGGTAGTC
NFA146	FA56F01RT011	5-A	7	(aata)6	215-238	0.715278	0.39206	0.312403	GGAAGCAAAATGATAGGATTGG	ATAGCGCATGACTGTTGATGAT
NFA150	FA57G10RT072	NA	6	(ctg)7	172-190	0.87395	0.211332	0.184429	TGCAGTCGGTTAAGATCAAGAA	GCAGAGCAATGGAGAGGTC
NFA151	FA58D09LF074	NA	4	(cgc)6	227-237	0.922917	0.134132	0.119553	ATCTGTGCCGGAATAACAGG	GCGGATTTTCTATGACTTCCAG
NFA153	FA59C07RT050	NA	6	(gca)7	186-200	0.904202	0.170722	0.154411	ATCAGCATTCCACCAGTTGTTC	CACTACCAGCAAGGCTCTAACC
NFA155	FA61C10RT070	2-C	14	(ttc)9	232-273	0.828914	0.251642	0.20845	CGGCAAGTAAATTGCTTGATTG	ACCTCAGCTGCAGATGTTACAG
NFA157	FA64C04RT022	6-A/6-B	27	(cgg)7	169-477	0.904462	0.148439	0.128192	CAGAGAGGGTTTGGGCTTT	ACTTGAGGTTGGTGCAGGAG
NFFAG003	TFGA_SSR02_B01	NA	11	(ga)15	128-152	0.837879	0.264697	0.226683	GCTGTGCTGGTGGATATGG	CACATGCCAAAACAGTGGATAG
NFFAG006	TFGA_SSR02_D03	NA	10	(ga)10	139-162	0.835	0.247	0.207574	CTTTGGCATTTCAGCACTGG	GGGTTAGGTCAACCATTCACTC
NFFAG009	TFGA_SSR02_F03	NA	7	(ga)10	165-181	0.797619	0.280992	0.231549	ACAAGCACACATCACAACATGA	GAGCCCTTCTGTTCTGCAAC
NFFAG016	TFGA_SSR03_B01	NA	12	(ga)14	139-168	0.790972	0.307882	0.252263	TGTGGTGCAATCGGTTAGATAG	AAAGCCTCAACTTAGTTCCAGAGA
NFFAG017	TFGA_SSR03_B06+B08	NA	21	(ga)16	136-187	0.860504	0.223699	0.191373	CCCCTGTGAAGTAAGATTAGAGA	TTGATAGAATTTGGGGAAGGTG
NFFAG018	TFGA_SSR03_C10+D07	NA	26	(ga)28	130-182	0.833333	0.255962	0.216417	CTTTCACTAATGGTTGGCATCA	TTCAAGCCTCAACTTAGTTCCA
NFFAG023	TFGA_SSR03_E09	NA	13	(ct)13	203-232	0.849359	0.216122	0.17847	TTTTGAGAACTTCGATGTATTTTT	CCGCTCTTCTACATAAGGACGA
NFFAG025	TFGA_SSR03_F04	NA	17	(ct)14	170-226	0.733564	0.357137	0.284692	TCACTCACCCTCTCTCTTAGCC	GTGGTGTTGTTTCGGTGAAGTA
NFFAG026	TFGA_SSR03_G07	NA	25	(ct)19	121-195	0.809748	0.287211	0.238975	GCTCTTCCTCACCAAGAGGAT	GAGCAATAATCGAAGCCAGAGT
NFFAG047	TFGA_SSR05_B11	NA	24	(ct)15	260-282,464-488	0.913859	0.151826	0.136702	ATGGGACCACAATTGACATACA	CTGCACAAAAGCCTATGATAA
NFFAG097	TFGA_SSR07_A06	NA	10	(ct)12	160-183	0.835593	0.240994	0.200639	TATTCCTCCTTGAGGGGGTTAG	CTTTGGCATTTCAGCACTGG
NFFAG110	TFGA_SSR07_B08	NA	12	(ct)15	128-159	0.888177	0.182628	0.158853	GGGCTACATGAAAACTCCTTTG	TTGTTATAGCATTTGCCGTGTC
NFFAG111	TFGA_SSR07_B09	NA	23	(ct)20	175-230	0.904348	0.166184	0.148372	CAATACTGTTGCTCTCCCCATT	TTGCCTCGTAGGTAACATTCAA
*Location of LG mean the locus of linkage groups of genetic linkage map of tall fescue according to Sara et al. (2005). NA means no information about location of linkage group.
